# Supplementary material for: Biological and Molecular Components for Genetically Engineering Biosensors in Plants
Source: Biodes Res. 2022 Nov 9;2022:9863496. doi: 10.34133/2022/9863496 (PMC10521658; doi:10.34133/2022/9863496)
Supplement: Supplementary Materials — Coding sequences for listed biosensors are provided in supplemental data 1-supplemental data 5. [file 9863496.f1.zip]

Archive with 5 entries (5 files):
- Supplemental data 1 Sequences for biosensors in Table 1.pdf
- Supplemental data 2 Sequences for biosensors in Table 2.pdf
- Supplemental data 3 Sequences for biosensors in Table 3.pdf
- Supplemental data 4 Sequences for biosensors in Table 4.pdf
- Supplemental data 5 Sequences for biosensors in Table 5.pdf
